# Supplementary material for: A Complex Relationship between Quality of Life, Anxiety, and Depression among General Population during Second Year of COVID-19 Pandemic: A Population-Based Study
Source: J Clin Med. 2024 Jun 30;13(13):3874. doi: 10.3390/jcm13133874 (PMC11242713; doi:10.3390/jcm13133874)
Supplement: Supplementary file 1 [file jcm-13-03874-s001.zip]

Archive with 1 entries (1 files):
- jcm-3039946-supplementary.pdf
